# Supplementary material for: Can a Threshold Value Be Used to Classify Chondrichthyan Reproductive Modes: Systematic Review and Validation Using an Oviparous Species
Source: PLoS One. 2012 Dec 27;7(12):e50196. doi: 10.1371/journal.pone.0050196 (PMC3531418; doi:10.1371/journal.pone.0050196)
Supplement: Table S1 — Summary of weight change values reported in previous studies. All recalculated values are in bold. Percentage weight changes are of the initial value. Species with only one row of values represent the mean weights. Species with two rows of values represent the smallest and largest extremes of variability. (XLS) [file pone.0050196.s001.xls]

## Sheet: Table S1
Table S1: Summary of weight change values reported in previous studies. All recalculated values are in bold. Percentage weight changes are of the initial value. Species with only one row of values represent the mean weights. Species with two rows of values represent the smallest and largest extremes of variability.
			Wet Weight				Dry Weight				Water Content				Ash Weight				Organic Weight				Recalculated Organic Weight
Species	Alternate name	Author	Uterine eggs/ freshly laid eggs	Near full-term embryo	Reported percent change	Calculated value	Uterine eggs/ freshly laid eggs	Near full-term embryo	Reported percent change	Calculated value	Uterine eggs/ freshly laid eggs	Near full-term embryo	Reported percent change	Calculated value	Uterine eggs/ freshly laid eggs	Near full-term embryo	Reported percent change	Calculated value	Uterine eggs/ freshly laid eggs	Near full-term embryo	Reported percent change	Calculated value	Uterine eggs/ freshly laid eggs	Near full-term embryo	Calculated value
Heteroduntus portusjacksoni		Frazer unpublished	22.19	35	57.73	57.7287	12	8	-33.33	-33.3333	7.34	26.7	263.8	263.76	0.28	0.4	42.86	42.8571	11.87	7	-41.03	-41.0278	11.72	7.6	-35.1536
			45.09	70	55.25	55.2451	23.79	15.5	-34.85	-34.8466	27.35	58	112.07	112.066	1.44	1.74	20.83	20.8333	22.71	13.67	-39.81	-39.8063	22.35	13.76	-38.434
			34.15 ± 8.90	49.79 ± 5.59	45.79	45.794	18.15 ± 4.35	17.21 ± 2.65	-5.21	-5.214	16.00 ± 6.63	32.59 ± 5.45	103.66	103.66	0.88 ± 0.29	1.00 ± 0.24	12.65	12.651	17.27 ± 4.16	16.21 ± 2.64	-6.13	-6.129	17.27	16.21	-6.13781
Centroscymnus coelolepis		10 Moura et al. 2011	100.44	159.65		58.9506	53.67	42.41		-20.9801	47.04	78.09	95.22 1	66.0077	1.26	1.63	29.37	29.3651	52.41	40.78	-22.2	-22.1904	52.41	40.78	-22.1904
			125.36	165.97		32.3947	73.85	51.91		-29.7089	51.51	114.6	122.48	122.481	1.85	2.71	46.49	46.4865	72	49.2	-31.67	-31.6667	72	49.2	-31.6667
Orectolobus ornatus		Huveneers et al. 2011	47.4447	76.221	60.6	60.6525	24.5552	20.1961	-17.7	-17.7521	22.5322	54.6259	142.4	142.435	1.041	1.82024	74.8	74.8548	23.26	17.6612	-24.1	-24.0705	23.5142	18.3759	-21.852
Orectolobus maculatus		Huveneers et al. 2011	50.5816	96.922	91.6	91.6152	26.8	25.467	-5	-4.97388	23.7819	70.4294	196.1	196.147	0.931724	1.95882	110.2	110.236	25.8252	21.8125	-17.5	-15.5378	25.8683	23.5082	-9.12353
Scyllium canicula	Scyliorhinus canicula	Ranzi 1932	1.314	2.69		104.718	0.627	0.538		-14.1946	0.687	2.152		213.246	0.013	0.051		292.308	0.614	0.487		-20.684	0.614	0.487	-20.684
		Ranzi 1936	1.314	2.69		104.718	0.627	0.538		-14.1946	0.687	2.152		213.246	0.013	0.051		292.308	0.614	0.487		-20.684	0.614	0.487	-20.684
		Wourms 1981					0.61	0.48	-21	-21.3115
		Needham 1942	1.3	2.7	108	107.692	0.62	0.55		-11.2903	0.68	2.15	216	216.176	0.013	0.051	292	292.308	0.61	0.48	-21	-21.311	0.607	0.499	-17.7924
		Amoroso 1960 (Based on Ranzi 1932 & 1933) a	1.314	2.69		104.718	0.627	0.538		-14.1946	0.687	2.152		213.246	0.013	0.051		292.308	0.614	0.487	-21	-20.684	0.614	0.487	-20.684
		Mellinger et al. 1986		5.84				2.14				3.17							0.709	0.523	-26	-26.234
		Hamlett et al. 2005			108								216				292				-21
Scymnus lichia	Dalatias licha	Ranzi 1932	130	188		44.6154	65	57		-12.3077	65	131		101.538	2	8		300	63	49		-22.2222	63	49	-22.2222
		Ranzi 1936	130	188		44.615	65	57		-12.3077	65	131		101.538	2	8		300	63	49		-22.222	63	49	-22.2222
		Needham 1942	130	188	45	44.6154	65	57		-12.3077	65	131	100	101.538	2	8	30.000 3	300	63	49	-22	-22.222	63	49	-22.2222
		Amoroso 1960 (Based on Ranzi 1932 & 1933) a																	62.72	53.5	-15	-14.7003
		Hamlett et al. 2005			45								100				30				-22
Centrophorus granulosus		Ranzi 1932	308	360		16.8831	166	86		-48.193	142	274		92.9577	3.4	12		252.941	162	74		-54.321	162.6	74	-54.4895
		Ranzi 1936	308	360		16.883	166	86		-48.193	142	274		92.958	3.4	12		252.941	162	74		-54.321	162.6	74	-54.4895
		Needham 1942	308	360	17	16.8831	166	86		-48.1928	142	274	94	92.9577	3.4	12	253	252.941	162	74	-54	-54.321	162.6	74	-54.4895
		Amoroso 1960 (Based on Ranzi 1932 & 1933) a																	162	74	-54	-54.321
		Wourms 1981					162	74	-54	-54.321
		Wourms et al. 1988					162	74	-54	-54.321
		Guallart and Vicent 2001	143.2	187	31	30.5866	81.6	63		-22.7941	61.6	124	101	101.299	1.4	3	114	114.286	80.2	60	-25	-25.187	80.2	60	-25.187
			370.4	498	34	34.4492	211.2	180.9		-14.3466	159.2	317.1	99	99.1834	3.7	9.9	170	167.568	207.5	171	-18	-17.5904	207.5	171	-17.5904
		Hamlett et al. 2005			17								94				253				-54
Acanthias vulgaris	Squalus acanthias	Ranzi 1936	23	41	78	78.2609	8.8	6		-31.8182	14.2	35	147	146.479	0.2	0.8		300	8.6	5.2	-40	-39.535	8.6	5.2	-39.5349
		Needham 1942	23	41	78	78.2609	8.8	6		-31.8182	14.2	35	147	146.479	0.2	0.8		300	8.6	5.2	-40	-39.535	8.6	5.2	-39.5349
		Hisaw and Albert 1947	46.2	55.5		20.1299	23	15.1		-34.3478					0.5	0.317		-36.6	22.5	14.78		-34.3111	22.5	14.783	-34.2978
			58.67	84		43.1737	31.51	25.2		-20.0254					0.686	0.53		-22.7405	30.824	24.67		-19.965	30.824	24.67	-19.965
		Wourms 1981					8.6	5.2	-41	-39.5349
		Wourms et al. 1988					8.6	5.2	-41	-39.5349
		Hamlett et al. 2005			78								147								-40
Acanthias blainvillei	Squalus blainvillei	Ranzi 1932	19.26	38.83		101.61	10.9	12.55		15.1376	8.36	26.28		214.354
		Ranzi 1936	19.26	29.570 4		53.5306	10.9	11.650 4		6.88073	8.36	17.920 4		114.354	0.22	1.76		700	10.68	10.79		1.02996	10.68	9.89	-7.397 5
		Needham 1942	19.3	29.6	53	53.3679	10.9	11.7		7.33945	8.4	17.9	88.000 1	113.095	0.2	1.8	1250 1	800	10.7	10.8	1	0.935	10.7	9.9	-7.47664
		Amoroso 1960 (Based on Ranzi 1932 & 1933) a																	10.68	10.79	1	1.02996
	Squalus fernadius	Wourms 1981					10.7	10.8	1	0.934579
		Wourms et al. 1988					10.7	10.8	1	0.934579
		Hamlett et al. 2005			53								88				1250				1
Galeus canis	Galeorhinus galeus	Ranzi 1932	46.95				23.45				23.5				0.45				23
		Ranzi 1934*		102.2		117.678		29.6		26.226		72.6		208.936		3.65		711.111		25.5		10.87
		Ranzi 1936	46.95	102.2		117.678	23.45	29.6		26.226	23.5	72.6		208.936	0.45	3.65		711.111	23	25.5		10.8696	23	25.95	12.8261
		Needham 1942	46.9	102.2	118	117.91	23.4	29.6		26.4957	23.5	72.6	210	208.936	0.45	3.6	700	700	23	25.5	11	10.87	22.95	26	13.2898
		Hamlett et al. 2005			118								210				700				11
Mustelus antarcticus		Ranzi 1934	4.4	35.2		700	2.28	5.4		136.842	2.12	29.8		1305.66	0.055	0.62		1027.27	2.26	4.8		112.389	2.225	4.78	114.831
		Ranzi 1936	4.4	32.200 4		631.818	2.3	2.400 4		4.34783	2.1	29.8		1319.05	0.055	0.62		1027.27	2.300 4	4.8		108.696	2.245	1.78	-20.7127
		Needham 1942	4.4	32.3	635	634.091	2.3	2.5		8.69565	2.1	29.8	1480.000 1	1319.05	0.05	0.6	1100	1100	2.3	4.8	110	108.696	2.25	1.9	-15.5556
		Hamlett et al. 2005			635								1480				1100				110
		Storrie et al. 2009	7.033	119.45		1598.42	2.267	17.775	784.000 1	684.076
Mustelus vulgaris	Mustelus mustelus	Ranzi 1932	3.93	60.16		1430.79	2.01	10.38		416.418	1.92	49.78		2492.71	0.05	1.45		2800	1.96	8.93		355.612	1.96	8.93	355.612
	Mustelus asterias	Ranzi 1936	3.93	60.600 4		1441.98	2.01	10.820 4		438.308	1.92	49.78		2492.71	0.550 3	1.45		163.636	1.96	8.93		355.612	1.46	9.37	541.781
		Needham 1942	3.9	60.6	1450	1453.85	2	10.8		440	1.9	49.8	2520	2521.05	0.55	1.5	173	172.727	1.9	8.9	369	368.421	1.45	9.3	541.379
		Amoroso 1960 (Based on Ranzi 1932 & 1933) a																	1.956	8.93	356	356.544
		Hamlett et al. 2005			1450								2520				173				369
Carcharias glaucus	Prionace glauca	Ranzi 1936																	<3.40	>32.00		>841.176
		Needham 1942																	3.4	32	840	841.176
		Wourms 1977 (value from Ranzi 1934 & Needham 1942)																			840
		Wourms 1981					3.4	32	840	841.176
		Wourms 1993 (from Needham 1942 and Wourms unpublished - recalculated value)					3.5	90.000 6	2470	2471.43
		Hamlett et al. 2005																			840
Mustelus laevis	Mustelus mustelus	Ranzi 1932	5.535	189.6		3325.47	2.88	38		1219.44	2.655	151.6		5609.98	0.069	5.32		7610.14	2.811	32.7		1063.29	2.811	32.68	1062.58
		Ranzi 1936	5.535	189.6		3325.47	2.88	38		1219.44	2.655	151.6		5609.98	0.69 3	5.32		671.014	2.811	32.7		1063.29	2.19	32.68	1392.24
		Needham 1942	5.5	189	3340	3336.36	2.9	37		1175.86	2.6	152	5750	5746.15	0.7	5.3	660	657.143	2.8	32	1050	1042.86	2.2	31.7	1340.91
		Wourms 1977 (value from Ranzi 1934 and Needham 1942)																			1050
		Amoroso 1960 (Based on Ranzi 1932 & 1933) a																	2.811	32.7	1064	1063.29
		Hamlett et al. 2005			3340								5750				660				1050
Mustelus canis		Wourms 1981					2.8	32	1050	1042.86
		Wourms et al. 1988					2.8	32	1050	1042.86
		Wourms 1993 ^					2.88	38	1225	1219.44
Eugomphodus taurus	Carcharias taurus	Stribling et al. 1980					0.163	1920.000 6	1200000	1.17781e+06
		Wourms 1981 (based on Stribling et al. 1980)					0.163	1920	1200000	1.17781e+06
		Wourms et al. 1988 (based on Wourms et al. 1981)					0.163	1920	1200000	1.17781e+06
		Wourms 1993 (based on Wourms et al. 1988)					0.163	1920	120000.000 3	1.17781e+06
Scoliodon laticaudus		Wourms et al. 1988					6e-05	0.6	1000000	999900
							7e-05	0.9	1000000	1.28561e+06
		Wourms 1993		12.718			6.54e-05	3.8154 6	5833800	5.83384e+06
Chlamydoselachus anguineus		Tanaka et al. 1990 b					101.6	109		7.283
Squatina squatina		10 Capapé et al. 1990	184	189		2.71739	92.000 7	47.250 7	~0.5 8	-48.6413
			216	205		-5.09259	108.000 7	51.250 7		-52.5463
Squatina oculata		10 Capapé et al. 1990	169	172		1.77515	84.500 7	43.000 7	~0.5 8	-49.1124
			179	182		1.67598	89.500 7	45.500 7		-49.162
Pseudotriakis microdon		Yano 1992	0.5	7600		1519900	0.300 9	1520.000 9	507000	506567
			2	7600		379900	1.200 9	1520.000 9	127000	126567
1 = Miscalculation		6 = dry value calculated based on 30% conversion factor (dry weight of full term embryo estimated from Ranzi (1932 + 1934) and Needham (1942) showing that dry weight of a pup at term is is approx 30% of their wet weight).													Ranzi 1934* = % change calculated using initial egg weights from Ranzi 32 for Galeus canis
2 = Percentage change in Carbon and Hydrogen only		7 = egg and embryo dry weight calculated based on the standard value of water content as described by Capapé; oocytes 50% and new borns 75%													Wourms 1993 ^ = Source of these values unknown
3 = Typographical error		8 = Chemical balance of development value (embryo dry weight/ oocyte dry weight), not percent change													a = Amoroso EC (1990) Viviparity in fishes. Symp Zool Soc Lon 1:153–181.
4 = Discrepancy from previous Ranzi value		9 = dry value calculated based on Ranzi 1932 conversion factor (ova contains 40-50% water and near term embryso contain 80% water)													b = Tanaka S, Shiobara Y, Hioki S, Abe H, Nishi G, Yano K, Suzuki K (1990) The reproductive biology of the frilled shark, Chlamydoselachus anguineus. Jpn J Ichthyol 37:273–291.
5 = Discrepancy in recalculated organic weight values		10 = Used oocytes instead of uterine eggs																							A1
